# Supplementary material for: Genomic Characterization and Wetland Occurrence of a Novel Campylobacter Isolate from Canada Geese
Source: Microorganisms. 2023 Mar 3;11(3):648. doi: 10.3390/microorganisms11030648 (PMC10056850; doi:10.3390/microorganisms11030648)
Supplement: Supplementary file 1 [file microorganisms-11-00648-s001.zip]

Archive with 1 entries (1 files):
- microorganisms-2208937-supplementary.pdf
